# Supplementary material for: Cross-sectional analyses of metabolites across biological samples mediating dietary acid load and chronic kidney disease
Source: iScience. 2024 Feb 5;27(3):109132. doi: 10.1016/j.isci.2024.109132 (PMC10907771; doi:10.1016/j.isci.2024.109132)
Supplement: Table S6. Serum, urine, stool, and saliva metabolites identified through random forest machine learning that correspond with both dietary acid load as well as CKD stage G1-G2, related to Figure 2 [file mmc2.xlsx]

## Sheet: Supplementary table 1
Serum_metric	estimate	std.error	p.value	FDR	conf.low	conf.high	type		Urine_metric	estimate	std.error	p.value	FDR	conf.low	conf.high	type
1-methyl-5-imidazoleacetate	0.191	0.066	0.004	0.009	0.062	0.32	Acid intake		1-methyl-5-imidazoleacetate	0.041	0.066	0.536	0.646	-0.089	0.171	CKD G1-G2
1-methyl-5-imidazoleacetate	0.608	0.074	0	0	0.462	0.753	CKD G1-G2		1-methyl-5-imidazoleacetate	0.034	0.065	0.603	0.687	-0.093	0.16	Acid intake
1-palmitoyl-2-arachidonoyl-GPC (16:0/20:4n6)	-0.003	0.066	0.958	0.982	-0.133	0.126	Acid intake		1-methyl-5-imidazolelactate	0.227	0.069	0.001	0.003	0.093	0.362	CKD G1-G2
1-palmitoyl-2-arachidonoyl-GPC (16:0/20:4n6)	0.058	0.068	0.396	0.492	-0.075	0.191	CKD G1-G2		1-methyl-5-imidazolelactate	-0.069	0.066	0.295	0.39	-0.198	0.06	Acid intake
1-stearoyl-2-oleoyl-GPE (18:0/18:1)	0.008	0.072	0.907	0.952	-0.133	0.149	Acid intake		1-methylguanidine	0	0	0.197	0.272	0	0	CKD G1-G2
1-stearoyl-2-oleoyl-GPE (18:0/18:1)	0.115	0.074	0.121	0.191	-0.03	0.26	CKD G1-G2		1-methylguanidine	0	0	0.052	0.091	0	0	Acid intake
3-aminoisobutyrate	-0.069	0.066	0.295	0.39	-0.198	0.26	Acid intake		1,7-dimethylurate	0.062	0.228	0.785	0.847	-0.385	0.509	CKD G1-G2
3-aminoisobutyrate	0.227	0.069	0.001	0.003	0.093	0.362	CKD G1-G2		1,7-dimethylurate	0.1	0.222	0.651	0.721	-0.334	0.535	Acid intake
3-carboxy-4-methyl-5-propyl-2-furanpropanoate (CMPF)	-0.071	0.066	0.281	0.378	-0.201	0.058	Acid intake		2-oxo-1-pyrrolidinepropionate	0.762	0.08	0	0	0.606	0.918	CKD G1-G2
3-carboxy-4-methyl-5-propyl-2-furanpropanoate (CMPF)	0.268	0.069	0	0	0.132	0.403	CKD G1-G2		2-oxo-1-pyrrolidinepropionate	-0.168	0.067	0.013	0.027	-0.3	-0.036	Acid intake
3-hydroxypalmitoylcarnitine	-0.053	0.065	0.411	0.495	-0.18	0.074	Acid intake		2S,3R-dihydroxybutyrate	-0.542	0.068	0	0	-0.675	-0.408	CKD G1-G2
3-hydroxypalmitoylcarnitine	0.093	0.066	0.162	0.233	-0.037	0.223	CKD G1-G2		2S,3R-dihydroxybutyrate	-0.266	0.061	0	0	-0.385	-0.146	Acid intake
3-methylhistidine	0.202	0.068	0.003	0.007	0.069	0.335	Acid intake		3-hydroxy-2-ethylpropionate	0.058	0.068	0.396	0.499	-0.075	0.191	CKD G1-G2
3-methylhistidine	0.497	0.074	0	0	0.352	0.642	CKD G1-G2		3-hydroxy-2-ethylpropionate	-0.003	0.066	0.958	0.982	-0.133	0.126	Acid intake
3,5-dichloro-2,6-dihydroxybenzoic acid	0.277	0.068	0	0	0.145	0.41	Acid intake		3-hydroxy-2-methylpyridine sulfate	0.268	0.069	0	0	0.132	0.403	CKD G1-G2
3,5-dichloro-2,6-dihydroxybenzoic acid	0.341	0.07	0	0	0.204	0.478	CKD G1-G2		3-hydroxy-2-methylpyridine sulfate	-0.071	0.066	0.281	0.378	-0.201	0.058	Acid intake
4-acetamidobutanoate	-0.168	0.067	0.013	0.025	-0.3	-0.036	Acid intake		3-hydroxyisobutyrate	0.169	0.072	0.02	0.039	0.027	0.311	CKD G1-G2
4-acetamidobutanoate	0.762	0.08	0	0	0.606	0.918	CKD G1-G2		3-hydroxyisobutyrate	-0.106	0.07	0.13	0.201	-0.243	0.031	Acid intake
5,6-dihydrothymine	0.034	0.065	0.603	0.669	-0.093	0.16	Acid intake		3-hydroxyphenylacetate	0.558	0.071	0	0	0.419	0.698	CKD G1-G2
5,6-dihydrothymine	0.041	0.066	0.536	0.628	-0.089	0.171	CKD G1-G2		3-hydroxyphenylacetate	0.18	0.063	0.004	0.01	0.056	0.303	Acid intake
5alpha-androstan-3beta,17alpha-diol disulfate	-0.038	0.064	0.55	0.635	-0.164	0.088	Acid intake		3-methylcrotonylglycine	0.936	0.084	0	0	0.771	1101	CKD G1-G2
5alpha-androstan-3beta,17alpha-diol disulfate	-0.001	0.066	0.985	0.985	-0.13	0.128	CKD G1-G2		3-methylcrotonylglycine	0.192	0.067	0.004	0.01	0.061	0.323	Acid intake
allantoin	0.111	0.067	0.096	0.154	-0.02	0.242	Acid intake		3-methylglutaconate	0.112	0.074	0.129	0.201	-0.033	0.257	CKD G1-G2
allantoin	0.502	0.073	0	0	0.358	0.646	CKD G1-G2		3-methylglutaconate	-0.383	0.075	0	0	-0.53	-0.236	Acid intake
bilirubin (Z,Z)	-0.007	0.07	0.918	0.952	-0.144	0.13	Acid intake		3-methylglutarylcarnitine (2)	0.436	0.07	0	0	0.299	0.573	CKD G1-G2
bilirubin (Z,Z)	-0.06	0.072	0.406	0.495	-0.2	0.081	CKD G1-G2		3-methylglutarylcarnitine (2)	0.165	0.065	0.011	0.025	0.037	0.293	Acid intake
carotene diol (3)	-0.124	0.067	0.065	0.107	-0.255	0.008	Acid intake		3-methylhistidine	1243	0.099	0	0	1049	1436	CKD G1-G2
carotene diol (3)	-0.205	0.069	0.003	0.007	-0.34	-0.07	CKD G1-G2		3-methylhistidine	0.163	0.07	0.021	0.041	0.025	0.301	Acid intake
cys-gly, oxidized	0.085	0.065	0.192	0.267	-0.043	0.212	Acid intake		4-ethylphenol glucuronide	0.608	0.074	0	0	0.462	0.753	CKD G1-G2
cys-gly, oxidized	0.52	0.071	0	0	0.38	0.66	CKD G1-G2		4-ethylphenol glucuronide	0.191	0.066	0.004	0.009	0.062	0.32	Acid intake
cystine	0.028	0.061	0.642	0.702	-0.091	0.148	Acid intake		4-ethylphenylsulfate	0.326	0.072	0	0	0.185	0.468	CKD G1-G2
cystine	0.601	0.07	0	0	0.464	0.738	CKD G1-G2		4-ethylphenylsulfate	-0.163	0.069	0.019	0.038	-0.298	-0.027	Acid intake
deoxycarnitine	0.221	0.065	0.001	0.002	0.093	0.349	Acid intake		4-imidazoleacetate	0.085	0.015	0	0	0.056	0.115	CKD G1-G2
deoxycarnitine	0.692	0.076	0	0	0.543	0.84	CKD G1-G2		4-imidazoleacetate	0.018	0.013	0.164	0.239	-0.007	0.044	Acid intake
eicosapentaenoylcholine	-0.181	0.066	0.006	0.013	-0.311	-0.052	Acid intake		4-vinylguaiacol glucuronide	0.039	0.074	0.603	0.687	-0.106	0.183	CKD G1-G2
eicosapentaenoylcholine	-0.01	0.067	0.884	0.941	-0.141	0.121	CKD G1-G2		4-vinylguaiacol glucuronide	0.166	0.073	0.022	0.043	0.024	0.309	Acid intake
epiandrosterone sulfate	-0.001	0.063	0.983	0.985	-0.125	0.123	Acid intake		4-vinylguaiacol sulfate	0.52	0.071	0	0	0.38	0.66	CKD G1-G2
epiandrosterone sulfate	-0.129	0.065	0.048	0.083	-0.257	-0.001	CKD G1-G2		4-vinylguaiacol sulfate	0.085	0.065	0.192	0.271	-0.043	0.212	Acid intake
erythritol	-0.137	0.066	0.039	0.068	-0.267	-0.007	Acid intake		4-vinylphenol sulfate	-0.287	0.071	0	0	-0.426	-0.147	CKD G1-G2
erythritol	0.775	0.079	0	0	0.621	0.929	CKD G1-G2		4-vinylphenol sulfate	-0.267	0.069	0	0	-0.403	-0.131	Acid intake
fumarate	0.093	0.07	0.182	0.258	-0.044	0.231	Acid intake		5-acetylamino-6-amino-3-methyluracil	0.428	0.074	0	0	0.284	0.572	CKD G1-G2
fumarate	0.343	0.074	0	0	0.199	0.488	CKD G1-G2		5-acetylamino-6-amino-3-methyluracil	0.087	0.068	0.199	0.272	-0.046	0.22	Acid intake
gamma-glutamylglycine	-0.163	0.069	0.019	0.036	-0.298	-0.027	Acid intake		alpha-ketoglutarate	0.497	0.074	0	0	0.352	0.642	CKD G1-G2
gamma-glutamylglycine	0.326	0.072	0	0	0.185	0.468	CKD G1-G2		alpha-ketoglutarate	0.202	0.068	0.003	0.007	0.069	0.335	Acid intake
glycerate	-0.316	0.065	0	0	-0.443	-0.19	Acid intake		cortisol 21-sulfate	0.692	0.076	0	0	0.543	0.84	CKD G1-G2
glycerate	-0.482	0.069	0	0	-0.618	-0.346	CKD G1-G2		cortisol 21-sulfate	0.221	0.065	0.001	0.002	0.093	0.349	Acid intake
glycodeoxycholate 3-sulfate	0.158	0.07	0.025	0.044	0.02	0.295	Acid intake		diethanolamine	0.502	0.073	0	0	0.358	0.646	CKD G1-G2
glycodeoxycholate 3-sulfate	-0.062	0.071	0.382	0.482	-0.202	0.077	CKD G1-G2		diethanolamine	0.111	0.067	0.096	0.157	-0.02	0.242	Acid intake
heme	-0.251	0.079	0.002	0.004	-0.406	-0.096	Acid intake		gamma-CEHC	0.755	0.084	0	0	0.591	0.92	CKD G1-G2
heme	-0.116	0.08	0.149	0.218	-0.273	0.041	CKD G1-G2		gamma-CEHC	0.047	0.071	0.513	0.628	-0.093	0.187	Acid intake
indolepropionate	-0.267	0.069	0	0	-0.403	-0.131	Acid intake		glycodeoxycholate 3-sulfate	0.115	0.074	0.121	0.195	-0.03	0.26	CKD G1-G2
indolepropionate	-0.287	0.071	0	0	-0.426	-0.147	CKD G1-G2		glycodeoxycholate 3-sulfate	0.008	0.072	0.907	0.952	-0.133	0.149	Acid intake
leucylleucine	0.161	0.065	0.013	0.025	0.035	0.288	Acid intake		guanidinoacetate	-0.482	0.069	0	0	-0.618	-0.346	CKD G1-G2
leucylleucine	-0.205	0.066	0.002	0.005	-0.335	-0.074	CKD G1-G2		guanidinoacetate	-0.316	0.065	0	0	-0.443	-0.19	Acid intake
N-acetylalanine	0.163	0.07	0.021	0.039	0.025	0.301	Acid intake		histidine	-0.205	0.066	0.002	0.006	-0.335	-0.074	CKD G1-G2
N-acetylalanine	1243	0.099	0	0	1049	1436	CKD G1-G2		histidine	0.161	0.065	0.013	0.027	0.035	0.288	Acid intake
N-acetylneuraminate	0.047	0.071	0.513	0.61	-0.093	0.187	Acid intake		homoarginine	0.775	0.079	0	0	0.621	0.929	CKD G1-G2
N-acetylneuraminate	0.755	0.084	0	0	0.591	0.92	CKD G1-G2		homoarginine	-0.137	0.066	0.039	0.071	-0.267	-0.007	Acid intake
N-palmitoylserine	-0.027	0.064	0.671	0.723	-0.154	0.099	Acid intake		imidazole lactate	0.601	0.07	0	0	0.464	0.738	CKD G1-G2
N-palmitoylserine	-0.098	0.066	0.139	0.207	-0.227	0.032	CKD G1-G2		imidazole lactate	0.028	0.061	0.642	0.721	-0.091	0.148	Acid intake
N,N-dimethyl-pro-pro	-0.066	0.072	0.362	0.463	-0.208	0.076	Acid intake		mandelate	-0.01	0.067	0.884	0.941	-0.141	0.121	CKD G1-G2
N,N-dimethyl-pro-pro	1372	0.106	0	0	1164	1581	CKD G1-G2		mandelate	-0.181	0.066	0.006	0.014	-0.311	-0.052	Acid intake
N1-methylinosine	0.192	0.067	0.004	0.009	0.061	0.323	Acid intake		N-(2-furoyl)glycine	0.036	0.066	0.585	0.685	-0.093	0.165	CKD G1-G2
N1-methylinosine	0.936	0.084	0	0	0.771	1101	CKD G1-G2		N-(2-furoyl)glycine	0.119	0.065	0.065	0.109	-0.007	0.246	Acid intake
N6,N6,N6-trimethyllysine	0.18	0.063	0.004	0.009	0.056	0.303	Acid intake		N-acetyl-beta-alanine	-0.062	0.071	0.382	0.489	-0.202	0.077	CKD G1-G2
N6,N6,N6-trimethyllysine	0.558	0.071	0	0	0.419	0.698	CKD G1-G2		N-acetyl-beta-alanine	0.158	0.07	0.025	0.046	0.02	0.295	Acid intake
palmitoyl ethanolamide	0.166	0.073	0.022	0.041	0.024	0.309	Acid intake		N-acetylcarnosine	0.343	0.074	0	0	0.199	0.488	CKD G1-G2
palmitoyl ethanolamide	0.039	0.074	0.603	0.669	-0.106	0.183	CKD G1-G2		N-acetylcarnosine	0.093	0.07	0.182	0.262	-0.044	0.231	Acid intake
phenyllactate (PLA)	0.087	0.068	0.199	0.272	-0.046	0.22	Acid intake		N-acetylisoleucine	-0.116	0.08	0.149	0.222	-0.273	0.041	CKD G1-G2
phenyllactate (PLA)	0.428	0.074	0	0	0.284	0.572	CKD G1-G2		N-acetylisoleucine	-0.251	0.079	0.002	0.004	-0.406	-0.096	Acid intake
pseudouridine	-0.064	0.07	0.357	0.463	-0.201	0.072	Acid intake		N-acetylvaline	-0.129	0.065	0.048	0.086	-0.257	-0.001	CKD G1-G2
pseudouridine	1164	0.095	0	0	0.978	1351	CKD G1-G2		N-acetylvaline	-0.001	0.063	0.983	0.985	-0.125	0.123	Acid intake
tartronate (hydroxymalonate)	-0.266	0.061	0	0	-0.385	-0.146	Acid intake		N-methyl-GABA	-0.06	0.072	0.406	0.505	-0.2	0.081	CKD G1-G2
tartronate (hydroxymalonate)	-0.542	0.068	0	0	-0.675	-0.408	CKD G1-G2		N-methyl-GABA	-0.007	0.07	0.918	0.952	-0.144	0.13	Acid intake
thyroxine	0.119	0.065	0.065	0.107	-0.007	0.246	Acid intake		N-methyltaurine	-0.205	0.069	0.003	0.007	-0.34	-0.07	CKD G1-G2
thyroxine	0.036	0.066	0.585	0.666	-0.093	0.165	CKD G1-G2		N-methyltaurine	-0.124	0.067	0.065	0.109	-0.255	0.008	Acid intake
tiglylcarnitine (C5:1-DC)	0.165	0.065	0.011	0.024	0.037	0.293	Acid intake		syringol sulfate	-0.098	0.066	0.139	0.211	-0.227	0.032	CKD G1-G2
tiglylcarnitine (C5:1-DC)	0.436	0.07	0	0	0.299	0.573	CKD G1-G2		syringol sulfate	-0.027	0.064	0.671	0.733	-0.154	0.099	Acid intake
triethanolamine	-0.106	0.07	0.13	0.197	-0.243	0.031	Acid intake		tryptamine	1164	0.095	0	0	0.978	1351	CKD G1-G2
triethanolamine	0.169	0.072	0.02	0.037	0.027	0.311	CKD G1-G2		tryptamine	-0.064	0.07	0.357	0.465	-0.201	0.072	Acid intake
trigonelline (N'-methylnicotinate)	-0.383	0.075	0	0	-0.53	-0.236	Acid intake		tyrosine	-0.001	0.066	0.985	0.985	-0.13	0.128	CKD G1-G2
trigonelline (N'-methylnicotinate)	0.112	0.074	0.129	0.197	-0.033	0.257	CKD G1-G2		tyrosine	-0.038	0.064	0.55	0.654	-0.164	0.088	Acid intake
stool_metric	estimate	std.error	p.value	FDR	conf.low	conf.high	type		saliva_metric	estimate	std.error	p.value	FDR	conf.low	conf.high	type
1-methylxanthine	0.775	0.079	0	0	0.621	0.929	CKD G1-G2		1-methyl-5-imidazoleacetate	0.062	0.228	0.785	0.804	-0.385	0.509	CKD G1-G2
1-methylxanthine	-0.137	0.066	0.039	0.073	-0.267	-0.007	Acid intake		1-methyl-5-imidazoleacetate	0.1	0.222	0.651	0.682	-0.334	0.535	Acid intake
1,7-dimethylurate	0.428	0.074	0	0	0.284	0.572	CKD G1-G2		1-myristoyl-2-palmitoyl-GPC (14:0/16:0)	0.755	0.084	0	0	0.591	0.92	CKD G1-G2
1,7-dimethylurate	0.087	0.068	0.199	0.269	-0.046	0.22	Acid intake		1-myristoyl-2-palmitoyl-GPC (14:0/16:0)	0.047	0.071	0.513	0.627	-0.093	0.187	Acid intake
2-hydroxysebacate	0.343	0.074	0	0	0.199	0.488	CKD G1-G2		1-stearoyl-GPI (18:0)	1243	0.099	0	0	1049	1436	CKD G1-G2
2-hydroxysebacate	0.093	0.07	0.182	0.266	-0.044	0.231	Acid intake		1-stearoyl-GPI (18:0)	0.163	0.07	0.021	0.042	0.025	0.301	Acid intake
3-methyladipate	0.601	0.07	0	0	0.464	0.738	CKD G1-G2		3-hydroxymyristate	0.343	0.074	0	0	0.199	0.488	CKD G1-G2
3-methyladipate	0.028	0.061	0.642	0.689	-0.091	0.148	Acid intake		3-hydroxymyristate	0.093	0.07	0.182	0.274	-0.044	0.231	Acid intake
4-hydroxyphenylpyruvate	1243	0.099	0	0	1049	1436	CKD G1-G2		3-ureidopropionate	0.039	0.074	0.603	0.664	-0.106	0.183	CKD G1-G2
4-hydroxyphenylpyruvate	0.163	0.07	0.021	0.042	0.025	0.301	Acid intake		3-ureidopropionate	0.166	0.073	0.022	0.043	0.024	0.309	Acid intake
5-methylhexanoate (i7:0)	0.497	0.074	0	0	0.352	0.642	CKD G1-G2		allantoin	0.558	0.071	0	0	0.419	0.698	CKD G1-G2
5-methylhexanoate (i7:0)	0.202	0.068	0.003	0.007	0.069	0.335	Acid intake		allantoin	0.18	0.063	0.004	0.009	0.056	0.303	Acid intake
beta-cryptoxanthin	0.268	0.069	0	0	0.132	0.403	CKD G1-G2		alpha-tocopherol	0.601	0.07	0	0	0.464	0.738	CKD G1-G2
beta-cryptoxanthin	-0.071	0.066	0.281	0.37	-0.201	0.058	Acid intake		alpha-tocopherol	0.028	0.061	0.642	0.682	-0.091	0.148	Acid intake
carotene diol (2)	-0.482	0.069	0	0	-0.618	-0.346	CKD G1-G2		arabonate/xylonate	1164	0.095	0	0	0.978	1351	CKD G1-G2
carotene diol (2)	-0.316	0.065	0	0	-0.443	-0.19	Acid intake		arabonate/xylonate	-0.064	0.07	0.357	0.462	-0.201	0.072	Acid intake
dihomo-linolenate (20:3n3 or n6)	0.041	0.066	0.536	0.629	-0.089	0.171	CKD G1-G2		choline	0.762	0.08	0	0	0.606	0.918	CKD G1-G2
dihomo-linolenate (20:3n3 or n6)	0.034	0.065	0.603	0.665	-0.093	0.16	Acid intake		choline	-0.168	0.067	0.013	0.026	-0.3	-0.036	Acid intake
glycerophosphoethanolamine	-0.287	0.071	0	0	-0.426	-0.147	CKD G1-G2		citrulline	0.085	0.015	0	0	0.056	0.115	CKD G1-G2
glycerophosphoethanolamine	-0.267	0.069	0	0	-0.403	-0.131	Acid intake		citrulline	0.018	0.013	0.164	0.257	-0.007	0.044	Acid intake
glycochenodeoxycholate	-0.129	0.065	0.048	0.087	-0.257	-0.001	CKD G1-G2		cyano-alanine	0.036	0.066	0.585	0.664	-0.093	0.165	CKD G1-G2
glycochenodeoxycholate	-0.001	0.063	0.983	0.983	-0.125	0.123	Acid intake		cyano-alanine	0.119	0.065	0.065	0.11	-0.007	0.246	Acid intake
harmane	0.112	0.074	0.129	0.201	-0.033	0.257	CKD G1-G2		dehydroepiandrosterone sulfate (DHEA-S)	-0.542	0.068	0	0	-0.675	-0.408	CKD G1-G2
harmane	-0.383	0.075	0	0	-0.53	-0.236	Acid intake		dehydroepiandrosterone sulfate (DHEA-S)	-0.266	0.061	0	0	-0.385	-0.146	Acid intake
heptadecasphingosine (d17:1)	0.502	0.073	0	0	0.358	0.646	CKD G1-G2		flavin mononucleotide (FMN)	-0.482	0.069	0	0	-0.618	-0.346	CKD G1-G2
heptadecasphingosine (d17:1)	0.111	0.067	0.096	0.157	-0.02	0.242	Acid intake		flavin mononucleotide (FMN)	-0.316	0.065	0	0	-0.443	-0.19	Acid intake
indoleacetate	0.169	0.072	0.02	0.041	0.027	0.311	CKD G1-G2		fructose 1,6-diphosphate/glucose 1,6-diphosphate/myo-inositol diphosphates	0.497	0.074	0	0	0.352	0.642	CKD G1-G2
indoleacetate	-0.106	0.07	0.13	0.201	-0.243	0.031	Acid intake		fructose 1,6-diphosphate/glucose 1,6-diphosphate/myo-inositol diphosphates	0.202	0.068	0.003	0.007	0.069	0.335	Acid intake
maleamate	-0.06	0.072	0.406	0.499	-0.2	0.081	CKD G1-G2		glycylleucine	0.52	0.071	0	0	0.38	0.66	CKD G1-G2
maleamate	-0.007	0.07	0.918	0.935	-0.144	0.13	Acid intake		glycylleucine	0.085	0.065	0.192	0.274	-0.043	0.212	Acid intake
maleate	0.062	0.228	0.785	0.816	-0.385	0.509	CKD G1-G2		guanidinoacetate	0	0	0.197	0.274	0	0	CKD G1-G2
maleate	0.1	0.222	0.651	0.689	-0.334	0.535	Acid intake		guanidinoacetate	0	0	0.052	0.092	0	0	Acid intake
malonate	1164	0.095	0	0	0.978	1351	CKD G1-G2		inositol 1-phosphate (I1P)	0.502	0.073	0	0	0.358	0.646	CKD G1-G2
malonate	-0.064	0.07	0.357	0.449	-0.201	0.072	Acid intake		inositol 1-phosphate (I1P)	0.111	0.067	0.096	0.156	-0.02	0.242	Acid intake
maltotriose	0.036	0.066	0.585	0.665	-0.093	0.165	CKD G1-G2		myristate (14:0)	0.775	0.079	0	0	0.621	0.929	CKD G1-G2
maltotriose	0.119	0.065	0.065	0.11	-0.007	0.246	Acid intake		myristate (14:0)	-0.137	0.066	0.039	0.072	-0.267	-0.007	Acid intake
N-acetylisoleucine	0.227	0.069	0.001	0.002	0.093	0.362	CKD G1-G2		N-acetylmethionine sulfoxide	0.227	0.069	0.001	0.002	0.093	0.362	CKD G1-G2
N-acetylisoleucine	-0.069	0.066	0.295	0.379	-0.198	0.06	Acid intake		N-acetylmethionine sulfoxide	-0.069	0.066	0.295	0.393	-0.198	0.06	Acid intake
N-acetylmethionine sulfoxide	0.039	0.074	0.603	0.665	-0.106	0.183	CKD G1-G2		N-acetylserine	-0.06	0.072	0.406	0.511	-0.2	0.081	CKD G1-G2
N-acetylmethionine sulfoxide	0.166	0.073	0.022	0.043	0.024	0.309	Acid intake		N-acetylserine	-0.007	0.07	0.918	0.918	-0.144	0.13	Acid intake
N-formylanthranilic acid	0.755	0.084	0	0	0.591	0.92	CKD G1-G2		pseudouridine	0.428	0.074	0	0	0.284	0.572	CKD G1-G2
N-formylanthranilic acid	0.047	0.071	0.513	0.616	-0.093	0.187	Acid intake		pseudouridine	0.087	0.068	0.199	0.274	-0.046	0.22	Acid intake
O-sulfo-L-tyrosine	0.762	0.08	0	0	0.606	0.918	CKD G1-G2		theobromine	0.041	0.066	0.536	0.637	-0.089	0.171	CKD G1-G2
O-sulfo-L-tyrosine	-0.168	0.067	0.013	0.027	-0.3	-0.036	Acid intake		theobromine	0.034	0.065	0.603	0.664	-0.093	0.16	Acid intake
pyridoxal	0.558	0.071	0	0	0.419	0.698	CKD G1-G2
pyridoxal	0.18	0.063	0.004	0.01	0.056	0.303	Acid intake
S-methylcysteine	0.085	0.015	0	0	0.056	0.115	CKD G1-G2
S-methylcysteine	0.018	0.013	0.164	0.245	-0.007	0.044	Acid intake
stearoyl ethanolamide	-0.542	0.068	0	0	-0.675	-0.408	CKD G1-G2
stearoyl ethanolamide	-0.266	0.061	0	0	-0.385	-0.146	Acid intake
theanine	0.52	0.071	0	0	0.38	0.66	CKD G1-G2
theanine	0.085	0.065	0.192	0.269	-0.043	0.212	Acid intake
theophylline	0	0	0.197	0.269	0	0	CKD G1-G2
theophylline	0	0	0.052	0.091	0	0	Acid intake
