# Supplementary material for: Cross-sectional analyses of metabolites across biological samples mediating dietary acid load and chronic kidney disease
Source: iScience. 2024 Feb 5;27(3):109132. doi: 10.1016/j.isci.2024.109132 (PMC10907771; doi:10.1016/j.isci.2024.109132)
Supplement: Table S7. Metabolites mediating the association between DAL and CKD stage G1-G2 across different biological samples, related to Figure 2 [file mmc3.xlsx]

## Sheet: Blad1
	Biological sample
Metabolite	Serum	Urine	Stool	Saliva	Superpathway
deoxycarnitine	x	x	x	x	Lipid metabolism
N-acetylalanine	x	x	x	x	66
N1-methylinosine	x	x	NA	NA	Nucleotide metabolism
N6,N6,N6-trimethyllysine	x	x	x	x	Amino acid metabolicm
1-methyl-5-imidazoleacetate	x	x	x	x	Amino acid metabolicm
3-methylhistidine	x	x	x		Amino acid metabolicm
tiglylcarnitine (C5:1-DC)	x	x	NA	NA	Amino acid metabolicm
3,5-dichloro-2,6-dihydroxybenzoic acid	x	NA	NA	NA	xenobiotics
alpha-ketoglutarate	x	x	x	x	Energy (TCA cycle)
5-methylhexanoate (i7:0)	NA	NA	x	NA	Lipid metabolism
